# Supplementary material for: Getting up to Speed: A Resident-Led Inpatient Curriculum for New Internal Medicine Interns
Source: MedEdPORTAL. 2019 Dec 27;15:10866. doi: 10.15766/mep_2374-8265.10866 (PMC7012307; doi:10.15766/mep_2374-8265.10866)
Supplement: Supplementary file 1 — A. Intern Survey.docx B. Resident Survey.docx C. Acid-Base Disturbances.docx D. Antibiotics.docx E. Chest Pain.docx F. Safe Discharges.docx G. Gastrointestinal Bleeding and Pancreatitis.docx H. Inpatient Diabetes Management.docx I. Pain Management and Palliative Care.docx J. Shock and Vasopressors.docx [file mep-15-10866-s001.zip]

Archive with 11 entries (11 files):
- _Educational_Summary_Report_10866.pdf
- A. Intern Survey.docx
- B. Resident Survey.docx
- C. Acid-Base Disturbances.docx
- D. Antibiotics.docx
- E. Chest Pain.docx
- F. Safe Discharges.docx
- G. Gastrointestinal Bleeding and Pancreatitis.docx
- H. Inpatient Diabetes Management.docx
- I. Pain Management and Palliative Care.docx
- J. Shock and Vasopressors.docx
